# Supplementary material for: A semi-centralized blockchain system with multi-chain for auditing communications of Wide Area Protection System
Source: PLoS One. 2021 Jan 22;16(1):e0245560. doi: 10.1371/journal.pone.0245560 (PMC7822322; doi:10.1371/journal.pone.0245560)
Supplement: S1 File — (ZIP) [file pone.0245560.s001.zip]

Archive with 11 entries (10 files):
- Supporting Information/
- Supporting Information/Chaincode_AU.go
- Supporting Information/Configtx.yaml
- Supporting Information/Docker-compose-cli.yaml
- Supporting Information/Experiment1.xlsx
- Supporting Information/Experiment2.xlsx
- Supporting Information/Experiment3.xlsx
- Supporting Information/Org.png
- Supporting Information/Query latency1.png
- Supporting Information/Query latency2.png
- Supporting Information/Setup.sh
