# Supplementary material for: A semi-centralized blockchain system with multi-chain for auditing communications of Wide Area Protection System
Source: PLoS One. 2021 Jan 22;16(1):e0245560. doi: 10.1371/journal.pone.0245560 (PMC7822322; doi:10.1371/journal.pone.0245560)
Supplement: S1 File — (ZIP) [file pone.0245560.s001.zip › Supporting Information/Chaincode_AU.go]

package main

//WARNING - this chaincode's ID is hard-coded in chaincode_example04 to illustrate one way of
//calling chaincode from a chaincode. If this example is modified, chaincode_example04.go has
//to be modified as well with the new ID of chaincode_example02.
//chaincode_example05 show's how chaincode ID can be passed in as a parameter instead of
//hard-coding.

import (
	"fmt"
	"strconv"

	"github.com/hyperledger/fabric/core/chaincode/shim"
	pb "github.com/hyperledger/fabric/protos/peer"
)

// SimpleChaincode example simple Chaincode implementation
type SimpleChaincode struct {
}

func (t *SimpleChaincode) Init(stub shim.ChaincodeStubInterface) pb.Response {
	fmt.Println("ex02 Init")
	_, args := stub.GetFunctionAndParameters()
	var A string    // Entities
	var Aval int // Asset holdings
	var err error

	if len(args) != 2 {
		return shim.Error("Incorrect number of arguments. Expecting 2")
	}

	// Initialize the chaincode
	A = args[0]
	Aval, err = strconv.Atoi(args[1])
	if err != nil {
		return shim.Error("Expecting0 integer value for asset holding")
	}

	//INSERT
	for i:=0;i<100;i++{
		stub.PutState(string('0'+i), []byte("00,01,1600500060,0a,0b,1c")}


	// Write the state to the ledger
	err = stub.PutState(A, []byte(""))
	if err != nil {
		return shim.Error(err.Error())
	}

	return shim.Success(nil)
}

func (t *SimpleChaincode) Invoke(stub shim.ChaincodeStubInterface) pb.Response {
	fmt.Println("ex02 Invoke")
	function, args := stub.GetFunctionAndParameters()
	if function == "invoke" {
		// Make payment of X units from A to B
		return t.invoke(stub, args)
	} else if function == "delete" {
		// Deletes an entity from its state
		return t.delete(stub, args)
	} else if function == "query" {
		// the old "Query" is now implemtned in invoke
		return t.query(stub, args)
	}

	return shim.Error("Invalid invoke function name. Expecting \"invoke\" \"delete\" \"query\"")
}

// Transaction makes payment of X units from A to B
func (t *SimpleChaincode) invoke(stub shim.ChaincodeStubInterface, args []string) pb.Response {
	var A, B string    // Entities
	var Aval, Bval int // Asset holdings
	var X int          // Transaction value
	var err error

	if len(args) != 3 {
		return shim.Error("Incorrect number of arguments. Expecting 3")
	}

	A = args[0]
	B = args[1]

	// Get the state from the ledger
	// TODO: will be nice to have a GetAllState call to ledger
	Avalbytes, err := stub.GetState(A)
	if err != nil {
		return shim.Error("Failed to get state")
	}
	if Avalbytes == nil {
		return shim.Error("Entity not found")
	}
	Aval, _ = strconv.Atoi(string(Avalbytes))

	Bvalbytes, err := stub.GetState(B)
	if err != nil {
		return shim.Error("Failed to get state")
	}
	if Bvalbytes == nil {
		return shim.Error("Entity not found")
	}
	Bval, _ = strconv.Atoi(string(Bvalbytes))

	// Perform the execution
	X, err = strconv.Atoi(args[2])
	if err != nil {
		return shim.Error("Invalid transaction amount, expecting a integer value")
	}
	stub.PutState(string('111'+i), []byte("00,01,1600510060,0a,0f,1a")}

	// Write the state back to the ledger
	/*err = stub.PutState(A, []byte(strconv.Itoa(Aval)))
	if err != nil {
		return shim.Error(err.Error())
	}

	err = stub.PutState(B, []byte(strconv.Itoa(Bval)))
	if err != nil {
		return shim.Error(err.Error())
	}
	*/
	return shim.Success(nil)
}

// Deletes an entity from state
func (t *SimpleChaincode) delete(stub shim.ChaincodeStubInterface, args []string) pb.Response {
	if len(args) != 1 {
		return shim.Error("Incorrect number of arguments. Expecting 1")
	}

	A := args[0]

	// Delete the key from the state in ledger
	err := stub.DelState(A)
	if err != nil {
		return shim.Error("Failed to delete state")
	}

	return shim.Success(nil)
}

// query callback representing the query of a chaincode
func (t *SimpleChaincode) query(stub shim.ChaincodeStubInterface, args []string) pb.Response {
	var A string // Entities
	var err error

	if len(args) != 1 {
		return shim.Error("Incorrect number of arguments. Expecting name of the person to query")
	}

	A = args[0]

	// Get the state from the ledger
	Avalbytes, err := stub.GetState(A)
	if err != nil {
		jsonResp := "{\"Error\":\"Failed to get state for " + A + "\"}"
		return shim.Error(jsonResp)
	}

	if Avalbytes == nil {
		jsonResp := "{\"Error\":\"Nil amount for " + A + "\"}"
		return shim.Error(jsonResp)
	}

	jsonResp := "{\"Name\":\"" + A + "\"," + string(Avalbytes) + "\"}"
	fmt.Printf("Query Response:%s\n", jsonResp)
	return shim.Success(Avalbytes)
}

func main() {
	err := shim.Start(new(SimpleChaincode))
	if err != nil {
		fmt.Printf("Error starting Simple chaincode: %s", err)
	}
}
