# Supplementary material for: A semi-centralized blockchain system with multi-chain for auditing communications of Wide Area Protection System
Source: PLoS One. 2021 Jan 22;16(1):e0245560. doi: 10.1371/journal.pone.0245560 (PMC7822322; doi:10.1371/journal.pone.0245560)
Supplement: S1 File — (ZIP) [file pone.0245560.s001.zip › Supporting Information/Experiment1.xlsx]

## Sheet: Sheet1
The effect of number of peers on audit query latency
Number of Peers	Latency (ms)
5	97.5
10	129.2
15	170.8
20	216.6
25	284.4
30	371.2
35	476.3
40	593.1
