# Supplementary material for: A semi-centralized blockchain system with multi-chain for auditing communications of Wide Area Protection System
Source: PLoS One. 2021 Jan 22;16(1):e0245560. doi: 10.1371/journal.pone.0245560 (PMC7822322; doi:10.1371/journal.pone.0245560)
Supplement: S1 File — (ZIP) [file pone.0245560.s001.zip › Supporting Information/Experiment2.xlsx]

## Sheet: Sheet1
The effect of size of block on audit query latency
Size of Block	Latency (ms)
256	97.5
512	104.9
768	113.2
1024	121.8
1280	129.5
1536	138.1
1792	145.7
2048	154.5
