# Supplementary material for: A semi-centralized blockchain system with multi-chain for auditing communications of Wide Area Protection System
Source: PLoS One. 2021 Jan 22;16(1):e0245560. doi: 10.1371/journal.pone.0245560 (PMC7822322; doi:10.1371/journal.pone.0245560)
Supplement: S1 File — (ZIP) [file pone.0245560.s001.zip › Supporting Information/Experiment3.xlsx]

## Sheet: Sheet1
Time overhead introduced by the deleteable blockchain of different blockchain lengths compared with the standard blockchain
Blockchain Length	Time Overhead（%）
100	3.1
200	3.4
300	3.7
400	3.5
500	3.4
600	3.3
700	3.8
800	3.9
900	3.7
1000	3.8
