# Supplementary material for: A semi-centralized blockchain system with multi-chain for auditing communications of Wide Area Protection System
Source: PLoS One. 2021 Jan 22;16(1):e0245560. doi: 10.1371/journal.pone.0245560 (PMC7822322; doi:10.1371/journal.pone.0245560)
Supplement: S1 File — (ZIP) [file pone.0245560.s001.zip › Supporting Information/Setup.sh]

#time peer chaincode invoke -n tryone -C mychannel -c '{"Args":["invoke","1110:","1111:","00,01,1500600760,0a,0c,1a"]}' --tls true --cafile $ORDERER_CA
for i in 0 8; do
for j in 1 2;do
export CORE_PEER_ADDRESS=peer${i}.org${j}.example.com:7051
export CORE_PEER_LOCALMSPID=Org${j}MSP
export CORE_PEER_MSPCONFIGPATH=/opt/gopath/src/github.com/hyperledger/fabric/peer/crypto/peerOrganizations/org${j}.example.com/users/Admin@org${j}.example.com/msp
export CORE_PEER_TLS_ROOTCERT_FILE=/opt/gopath/src/github.com/hyperledger/fabric/peer/crypto/peerOrganizations/org${j}.example.com/peers/peer${i}.org${j}.example.com/tls/ca.crt
export CORE_PEER_TLS_CERT_FILE=/opt/gopath/src/github.com/hyperledger/fabric/peer/crypto/peerOrganizations/org${j}.example.com/peers/peer${i}.org${j}.example.com/tls/server.crt
export CORE_PEER_TLS_KEY_FILE=/opt/gopath/src/github.com/hyperledger/fabric/peer/crypto/peerOrganizations/org${j}.example.com/peers/peer${i}.org${j}.example.com/tls/server.key
peer channel join -b mychannel.block 
peer chaincode install -v 1.0 -n tryone -p github.com/chaincode/chaincode_example02/go
#peer chaincode instantiate -n tryone -v 1.0 -C mychannel -o orderer.example.com:7050 -c '{"Args":["init","1110:","","1114:",""]}' --tls true --cafile $ORDERER_CA
#peer chaincode list --instantiated -C mychannel
#time peer chaincode invoke -n tryone -C mychannel -c '{"Args":["query","1110:"]}' --tls true --cafile $ORDERER_CA
#peer node stop
done
done
